# Supplementary material for: Time elapsed between Zika and dengue virus infections affects antibody and T cell responses
Source: Nat Commun. 2019 Sep 20;10:4316. doi: 10.1038/s41467-019-12295-2 (PMC6754404; doi:10.1038/s41467-019-12295-2)
Supplement: Supplementary file 4 — Source Data [file 41467_2019_12295_MOESM4_ESM.xlsx]

## Sheet: Fig1
No RAW data was generated for this figure (Diagram).

## Sheet: Fig2
2a
dpi	ZIKVPF-10mo				ZIKVPR-2mo						Naïve
	5K6	CB52	2K2	6N1	MA067	MA068	BZ34	MA141	MA143	MA085	MA123	MA023	MA029	MA062
0	1	1	1	1	1	1	1	1	1	1	1	1	1	1
1	110	112	148	17600	11000	1890	3960	28600	513	2690	13600	1750	17600	1
2	7410	7350	46700	61600	57200	43600	14400	87000	12400	8900	108000	45200	39100	43200
3	184	4810	90700	104000	202000	30600	26500	30900	91800	23400	133000	24900	23100	79200
4	11600	65200	151000	109000	394000	31700	33600	24100	92000	64800	100000	5120	28900	103000
5	64200	224000	343000	211000	1150000	238000	64600	8680	86800	232000	11200	6740	91200	286000
6	287000	268000	202000	5410	330000	346000	66800	4700	39900	156000	911	4760	35300	542000
7	121000	8270	6730	1	2930	23100	609	6010	3070	613	1030	2300	8760	140000
8	24200	1	1	1	1	5460	1	1	2180	1	1	1080	7960	1010
9	31.2	1	1	1	1	1	1	1	1160	1	1	325	1340	1
10	1	1	1	1	1	1	1	1	1	1	1	1	1	1
15	1	1	1	1	1	1	1	1	1	1	1	1	1	1
2b
RNAdays	ZIKVPF-10mo				ZIKVPR-2mo						Naïve
	9	7	7	6	7	8	7	7	9	7	7	9	9	8

## Sheet: Fig3
3a
dpi	ZIKVPF-10mo				ZIKVPR-2mo						Naïve
	5K6	CB52	2K2	6N1	MA067	MA068	BZ34	MA141	MA143	MA085	MA123	MA023	MA029	MA062
0	13.2	2.2	0.9	0.4	4.2	6	3.6	12	2.9	5.4	9.5	3.1	30.9	11
1	13.9	2.4	0.9	1.8	6	5.4	0.5	8.2	2.3	4.8	20.1	2.2	45.5	11
2	15	4.8	3.5	18.5	5.4	14.1	25.7	9.9	4.8	12.6	11	44.2	55.7	12.3
3	12.8	5.7	4	9.7	10.4	12	19.8	12.6	8.5	8.8	25.6	21.2	59.7	17
5	15	10.1	34.4	11.5	28.3	16.2	22.7	26.9	63.6	24.2	113.3	19.4	142.4	13
10	19.4	4.8	3.7	2.6	6.8	7.7	5.4	10.4	11.5	4.8	16.3	6.2	48.4	16.7
15	7.5	0.9	1.8	1.8	2.9	3.6	0.9	6.8	1.6	2.3	12.1	2.2	22.5	8.4
30	15.2	0.9	0.4	1.3	3.6	3.6	1.6	8.8	2.9	6	7	3.1	25.6	4.4
3b
dpi	ZIKVPF-10mo				ZIKVPR-2mo						Naïve
	5K6	CB52	2K2	6N1	MA067	MA068	BZ34	MA141	MA143	MA085	MA123	MA023	MA029	MA062
0	36.9	14.8	9.1	4.2	12.8	11.6	13.4	27.1	4.5	8.4	17	11.4	24.6	18.1
1	39	17	9.1	6.7	71.5	9.7	14.7	16.5	13.4	9.7	28.7	9.1	138.3	27.7
2	42	18.1	7.9	10.3	26.5	15.9	4.5	20.7	7.1	8.4	10.3	13.7	24.6	41.5
3	44	18.1	10.8	13.7	20.1	10.3	12.2	20.7	10.9	15.3	11.4	18.7	27.7	26.7
5	33.9	17	13.7	11.4	23	10.9	7.8	18.9	9.7	14.7	14.8	41	55.7	13.7
10	39	17	14.8	30.8	14.7	5.8	4.5	12.2	6.5	3.8	14.8	10.3	23.5	20.3
15	37.5	4.2	11.4	5.5	7.1	9.7	4.5	14.7	8.4	8.4	15.4	5.5	21.4	20.8
30	43.5	15.9	6.7	7.9	12.2	8.4	5.1	16.5	7.1	9.7	26.1	12.6	30.8	16.5
3c
dpi	ZIKVPF-10mo				ZIKVPR-2mo						Naïve
	5K6	CB52	2K2	6N1	MA067	MA068	BZ34	MA141	MA143	MA085	MA123	MA023	MA029	MA062
0	1.8	4.4	3.5	1.8	1.9	12.2	4	1.9	1.9	1.9	2.7	2.7	3.5	16.7
1	5.3	2.7	2.7	4.4	2.6	1.9	3.3	4.7	1.9	4	3.5	1.8	9.5	14.6
2	6.1	3.5	2.7	7	3.3	1.9	4.7	3.3	1.9	2.6	0.9	8.7	6.1	19.6
3	4.4	3.5	2.7	5.3	4	2.6	5.4	3.3	2.6	1.9	3.5	8.7	7.8	18.8
5	1.8	5.3	6.1	27.1	12.2	4	8.4	4	3.3	1.9	6.1	4.4	7	10.4
10	26.2	14.6	12.9	11.2	9.1	6.9	7.6	9.1	4.7	7.6	7	7	19.6	59.9
15	4	3.5	3.5	3.5	2.6	2.6	2.9	2.6	3.3	6.5	7	4	4.4	12
30	2.7	3.5	1.8	3.5	1.9	3.3	3.3	6.2	4	3.3	3.5	2.7	2.7	6.1
3d
dpi	ZIKVPF-10mo				ZIKVPR-2mo						Naïve
	5K6	CB52	2K2	6N1	MA067	MA068	BZ34	MA141	MA143	MA085	MA123	MA023	MA029	MA062
0	182.2	252	235.6	258.4	231.4	240.7	236.9	397.6	151.2	333.2	97.3	160.4	146.9	561.3
1	194.9	212.1	207.2	215.7	427.2	294.8	329.8	321.5	181.5	320.9	272.5	118.7	276.5	498.7
2	201.3	199.6	208.5	284.9	424.9	361.6	331.9	404.2	191.4	277.7	128.5	195.4	208.8	464.7
3	164.8	164.8	213.6	176.2	403.4	317.5	340.8	390.9	221.4	240.7	188.4	190.9	252.7	478.3
5	187.2	241.5	396.4	534.9	418.9	314.1	380.1	498.6	240.2	278.4	350.2	309.2	429	579.1
10	266.3	250.3	284.3	349.7	306.1	391.3	336.1	412.8	204.2	204.9	281.3	167.7	111.9	771.9
15	166.9	168.2	191.1	243.8	189.7	295	298.6	241.6	146.9	220	269.4	165.6	78.4	490.6
30	183.1	187.2	203.3	275.8	213.6	234.4	341.4	314.7	173.1	275	301.1	189.2	106.7	402.1
3e
dpi	ZIKVPF-10mo				ZIKVPR-2mo						Naïve
	5K6	CB52	2K2	6N1	MA067	MA068	BZ34	MA141	MA143	MA085	MA123	MA023	MA029	MA062
0	55.3	113.3	58.5	26.8	77	93.9	141.2	87.2	77.1	73.6	38.6	77.2	50	66.6
1	93.9	68.1	54.9	62.3	106.7	82.4	144.2	81	65.1	52.9	65.6	46	89.5	97.4
2	79.5	70.4	53.7	75.3	82.4	81.8	141.5	77.4	86.6	81.8	21.8	120.6	61.6	104.4
3	63.9	56.1	54.6	59.1	82.3	89	109.9	67.4	79.2	45.4	57.2	89.7	88.3	92.4
5	65.7	83.4	55.2	134.6	78	86.5	141.6	69.5	68.9	95.6	94.8	99.8	75.2	92.6
10	92	78.2	43.7	58.4	44.8	71.4	111.1	49.9	44	52.8	40	81.7	79.3	51.5
15	44.5	57.2	41.6	68.3	40.8	65.6	99.8	50.2	50.3	50.6	56.1	56.6	66.9	57
30	67.6	81.9	43	67.2	60.4	53.2	116.5	73.6	82.7	92.6	77.5	77.4	93.4	97.5
3f
dpi	ZIKVPF-10mo				ZIKVPR-2mo						Naïve
	5K6	CB52	2K2	6N1	MA067	MA068	BZ34	MA141	MA143	MA085	MA123	MA023	MA029	MA062
0	240	324.6	398.7	94.5	261.1	435.2	260.3	451.5	432.1	332.3	93	149.6	198.7	381.4
1	385	365	268.2	337.6	817.5	282.2	177.6	460.8	372.9	329.7	368.1	139.9	923.5	554.2
2	574.8	431.1	423.4	807.5	552.7	514.7	919.8	547.6	432.5	1016.6	110.1	696.3	611.4	1141.3
3	319.3	295.1	599.8	389	755.9	541.1	449.7	629	692.2	376	233.5	640.3	573.7	1103
5	269.8	611.4	835.8	1090	1103.9	375.1	474.3	775.2	805.9	1037.3	559.9	583.8	878.5	555.3
10	749	709.9	759.7	602.2	535.5	420.6	512.8	575.5	754.7	750.3	291.8	471.9	981.7	727.1
15	263.3	287.5	454	321.8	286.5	252.6	273.8	342.8	364.9	641.6	273.1	218.1	391	341.1
30	195.6	272.5	244.2	224.8	206.8	165.9	254.9	378.9	418.5	464.5	164	177	302.3	250.3
3g
dpi	ZIKVPF-10mo				ZIKVPR-2mo						Naïve
	5K6	CB52	2K2	6N1	MA067	MA068	BZ34	MA141	MA143	MA085	MA123	MA023	MA029	MA062
0	27.2	142.2	70.3	62	36.2	230.3	16	67.3	41.4	36.2	72.4	52.7	40.4	46.4
1	338.3	75.7	92.5	91.1	36.8	61	34.5	81.5	44.7	51.1	54.6	54.9	82.9	64.9
2	145.3	118.1	123.4	221.9	74.5	91.1	77.9	113.3	58.8	115.2	92.3	229.3	186.5	122.5
3	70.3	109.6	110.8	135.5	94.7	90	68.5	136.1	80	74	95.8	106.9	104.2	96.8
5	92.5	217.1	287.9	380.5	217.8	183.9	58.8	212.3	150.6	135.8	232.1	99.6	178.3	94.2
10	380	290.7	212.9	94	87.4	125.1	38.2	183.4	145.9	83.6	158.3	119.9	250.9	190.8
15	68.3	119.5	90.1	70.1	40.3	58.8	18.5	72.2	63.5	83	106.9	57.6	57.6	84.8
30	44	79.2	79.4	80.9	42.2	65.4	24.5	85.2	66.5	68.9	93.7	46.4	44	49
3h
dpi	ZIKVPF-10mo				ZIKVPR-2mo						Naïve
	5K6	CB52	2K2	6N1	MA067	MA068	BZ34	MA141	MA143	MA085	MA123	MA023	MA029	MA062
0	400	601.9	414.1	250.6	90.2	333.2	334.7	484.6	192.6	249.3	100.6	547.3	227.5	348.8
1	311.7	332.5	240.2	240.2	85.8	231.9	320.9	340.8	163.1	233.5	56.6	274.5	241.7	264.1
2	464.5	322.1	241.7	339.9	89.3	290	374.2	356.1	151.6	286.9	42.8	460.8	211.8	322.1
3	372.6	310.2	332.5	279	80.5	302.4	374.2	392.4	206.3	227.1	53.5	511.8	264.1	329.5
5	448.2	325.1	350.3	351.8	94.6	384.8	288.4	452.1	195	362.9	47.4	526.6	279	316.9
10	1248.7	655.8	613	439.3	154.9	436.5	355.3	593.9	195.8	868.5	50.5	451.1	252.1	526.6
15	1205.8	377	439.3	294.6	103.3	426.1	432.8	453.6	244.6	395.4	85.5	307.2	220.8	354.8
30	399.3	342.9	272.2	244.7	85.8	212.7	350.7	377.3	173.8	269.7	61.2	315.4	216.3	286.4

## Sheet: Fig4
4a
Serotype	ZIKVPF-10mo				ZIKVPR-2mo						Naïve
	5K6	CB52	2K2	6N1	MA067	MA068	BZ34	MA141	MA143	MA085	MA123	MA023	MA029	MA062
DENV-1	10	10	10	10	10	10	10	10	10	10	10	10	10	10
DENV-2	40	20	40	20	20	40	20	10	10	10	10	10	10	10
DENV-3	10	10	10	10	10	10	10	10	10	10	10	10	10	10
DENV-4	40	20	80	20	20	20	20	10	10	10	10	10	10	10
4b
Serotype	ZIKVPF-10mo				ZIKVPR-2mo						Naïve
	5K6	CB52	2K2	6N1	MA067	MA068	BZ34	MA141	MA143	MA085	MA123	MA023	MA029	MA062
DENV-1	320	320	1280	1280	320	640	320	320	320	160	10	20	10	160
DENV-2	5120	5120	5120	5120	10240	2560	2560	5120	5120	1280	2560	1280	1280	5120
DENV-3	320	640	1280	1280	640	640	320	640	320	160	20	40	80	640
DENV-4	640	640	1280	1280	640	640	320	320	320	160	160	80	80	320
4c
dpi	ZIKVPF-10mo				ZIKVPR-2mo						Naïve
	5K6	CB52	2K2	6N1	MA067	MA068	BZ34	MA141	MA143	MA085	MA123	MA023	MA029	MA062
Baseline	10	10	10	10	10	10	10	10	10	10	10	10	10	10
30	320	320	1280	1280	320	640	320	320	320	160	10	20	10	160
60	160	80	160	80	80	80	80	40	20	10	20	20	20	40
90	80	80	160	80	80	80	80	40	80	10	10	10	40	40
4d
dpi	ZIKVPF-10mo				ZIKVPR-2mo						Naïve
	5K6	CB52	2K2	6N1	MA067	MA068	BZ34	MA141	MA143	MA085	MA123	MA023	MA029	MA062
Baseline	40	20	40	20	20	40	20	10	10	10	10	10	10	10
7	80	40	160	640	320	80	40	80	40	320	20	20	20	80
15	5120	5120	5120	5120	10240	5120	2560	5120	1280	2560	2560	1280	1280	1280
30	5120	5120	5120	5120	10240	2560	2560	5120	5120	1280	2560	1280	1280	5120
60	5120	2560	5120	5120	2560	1280	2560	2560	1280	1280	1280	1280	1280	2560
90	5120	2560	2560	5120	2560	1280	1280	1280	2560	1280	1280	1280	1280	1280
4e
dpi	ZIKVPF-10mo				ZIKVPR-2mo						Naïve
	5K6	CB52	2K2	6N1	MA067	MA068	BZ34	MA141	MA143	MA085	MA123	MA023	MA029	MA062
Baseline	10	10	10	10	10	10	10	10	10	10	10	10	10	10
30	320	640	1280	1280	640	640	320	640	320	160	20	40	80	640
60	320	640	640	640	320	320	80	160	160	20	160	20	80	160
90	160	320	320	320	160	80	80	80	160	20	80	20	40	80
4f
dpi	ZIKVPF-10mo				ZIKVPR-2mo						Naïve
	5K6	CB52	2K2	6N1	MA067	MA068	BZ34	MA141	MA143	MA085	MA123	MA023	MA029	MA062
Baseline	40	20	80	20	20	20	20	10	10	10	10	10	10	10
30	640	640	1280	1280	640	640	320	320	320	160	160	80	80	320
60	80	160	320	160	1280	160	80	160	80	20	80	40	40	80
90	160	160	160	160	160	40	80	40	40	20	80	10	40	80

## Sheet: Fig5
5a
dpi	ZIKVPF-10mo				ZIKVPR-2mo						Naïve
	5K6	CB52	2K2	6N1	MA067	MA068	BZ34	MA141	MA143	MA085	MA123	MA023	MA029	MA062
Baseline	2560	2560	2560	1280	1280	1280	1280	1280	1280	1280	10	10	10	10
7	1280	1280	1280	2560	2560	640	1280	1280	1280	640	10	10	10	10
15	10240	81920	20480	20480	40960	5120	10240	5120	1280	1280	10	10	10	10
30	10240	40960	20480	20480	10240	5120	10240	2560	1280	1280	10	10	10	10
60	10240	20480	10240	10240	5120	2560	5120	1280	640	640	10	10	10	10
90	5120	10240	10240	10240	2560	1280	2560	1280	640	320	10	10	10	10
5b
dpi	ZIKVPF-10mo				ZIKVPR-2mo						Naïve
	5K6	CB52	2K2	6N1	MA067	MA068	BZ34	MA141	MA143	MA085	MA123	MA023	MA029	MA062
H/PF/2013	2560	2560	2560	1280	1280	1280	1280	1280	1280	1280	10	10	10	10
PRVABC59	2560	1280	2560	640	1280	640	640	640	640	1280	10	10	10	10
5c
dpi	ZIKVPF-10mo				ZIKVPR-2mo						Naïve
	5K6	CB52	2K2	6N1	MA067	MA068	BZ34	MA141	MA143	MA085	MA123	MA023	MA029	MA062
H/PF/2013	10240	40960	20480	20480	10240	5120	10240	2560	1280	1280	10	10	10	10
PRVABC59	10240	40960	20480	20480	10240	2560	5120	1280	1280	640	10	10	10	10

## Sheet: Fig6
6a
dpi	ZIKVPF-10mo
	T-EM				T-CM
	2K2	5K6	6N1	CB52	2K2	5K6	6N1	CB52
0	9.43	16.1	15.2	14.7	0.81	0.49	1.86	0.74
1	13.6	16.7	13	15.1	0.79	0.56	0.87	0.58
2	12.6	37.9	27	14.2	0.75	0.7	1.23	0.73
3	17.9	26.1	30.1	14	0.64	0.45	0.91	0.58
7	40.5	28.4	41	22.7	1.46	0.8	1.45	1.31
10	21.7	46.6	22.1	17.8	0.72	0.75	0.93	0.72
15	6.85	9.01	8.88	6.75	0.48	0.23	0.62	0.48
30	9.01	11.7	13.2	9.73	0.48	0.27	0.85	0.54
6b
dpi	ZIKVPR-2mo
	T-EM						T-CM
	BZ34	MA067	MA068	MA085	MA141	MA143	BZ34	MA067	MA068	MA085	MA141	MA143
0	1.64	0.8	0.16	1.43	0.28	1.81	2.59	0.5	0.31	1.28	0.43	2.09
1	0.93	2.02	0.5	1.28	0.48	1.86	1.91	0.52	0.41	1.49	1.21	2.34
2	0.37	1.15	0.75	0.69	0.21	1.1	0.95	0.71	0.44	2.62	0.96	1.87
3	0.39	0.71	0.55	0.44	0.24	2.92	1	0.7	0.36	0.91	0.88	1.68
7	0.24	0.51	0.32	1.3	0.18	1.51	0.55	0.49	0.32	1.76	0.74	1.79
10	0.87	0.72	0.16	0.54	0.66	1.31	1.64	0.72	0.49	1.61	0.56	1.35
15	2.48	1.08	0.59	0.59	0.48	0.82	4.07	0.8	1.9	0.94	0.59	0.95
30	0.85	0.57	0.23	0.45	0.26	1.72	3.69	0.6	0.4	0.93	0.65	2.59
6c
dpi	Naïve
	T-EM				T-CM
	MA023	MA029	MA062	MA123	MA023	MA029	MA062	MA123
0	8.05	30	1.85	6.06	0.98	1.86	0.69	0.94
1	10.2	29.2	5.38	10	1.55	2.6	0.85	0.92
2	9.26	45.2	11.6	14.8	0.87	2.23	0.69	0.69
3	13.8	33.3	6.79	13.3	0.59	2.41	0.3	0.42
7	7.19	44.3	13.5	16.4	0.57	1.12	0.84	1.35
10	9.44	48.8	12.5	15.3	0.9	1.38	0.59	0.71
15	8.94	20.3	1.82	5.5	0.7	0.8	0.67	0.66
30	7.33	28.8	1.9	6.06	0.52	0.84	0.32	0.57
6d
dpi	ZIKVPF-10mo
	T-EM				T-CM
	2K2	5K6	6N1	CB52	2K2	5K6	6N1	CB52
0	11.7	11.8	12.6	27.2	1.61	1.02	1.77	2.04
1	16.6	10.1	12.9	28.6	1.37	0.99	1.26	2.36
2	14.5	33.2	23.5	28.1	1.49	2.13	2.33	1.95
3	19	20.9	23.1	25.2	1.74	1.21	2.49	1.83
7	44.5	26.6	35.1	38.3	3.8	2.15	3.41	3.65
10	20	29	12.7	19.4	1.6	2.61	2.15	3.16
15	7.67	6	8.31	9.26	1.04	0.71	0.78	1.51
30	12	11.2	13.4	15.3	0.79	0.83	1.43	1.46
6e
dpi	ZIKVPR-2mo
	T-EM						T-CM
	BZ34	MA067	MA068	MA085	MA141	MA143	BZ34	MA067	MA068	MA085	MA141	MA143
0	2.12	0.44	0.26	0.73	0.68	1.24	1.99	0.75	0.87	1.34	1.67	1.59
1	0.38	0.74	0.3	0.36	0.92	1.65	1.26	0.44	1.33	0.89	1.87	1.9
2	0.13	1.09	0.78	0.64	0.55	1.53	1.87	0.9	1.98	1.37	1.98	1.74
3	0.61	1.29	0.46	0.82	1.04	2.89	1.89	0.93	1.66	1.4	3.24	3.39
7	0.56	1.28	0.96	1.55	1.2	3.1	1.5	3.26	2.66	6	2.65	2.51
10	0.92	1.1	0.34	0.88	1.33	2.07	2.7	1.7	1.59	2.77	3.15	4.25
15	1.28	1.46	0.78	1.23	1.21	1.47	1.66	0.86	2.1	1.93	1.78	1.88
30	1.11	0.99	0.24	0.68	0.78	1.31	2.41	1.23	1.27	1.17	1.81	2.39
6f
dpi	Naïve
	T-EM				T-CM
	MA023	MA029	MA062	MA123	MA023	MA029	MA062	MA123
0	17.7	33.7	6.18	5.55	3.15	3.34	1.39	2.29
1	23.7	33.4	10.7	9.21	3.29	4.01	1.6	1.76
2	13.1	44.4	15.5	14.4	2.72	5.9	2.95	2.49
3	27.4	34.7	10.3	11.7	3.49	5.28	1.42	1.85
7	27.2	51.1	14.2	15.2	3.24	3.19	2.39	2.52
10	26	51.8	11.4	12.9	3.74	4.36	2.38	2.78
15	15.7	25.2	3.08	5.8	2.4	1.64	0.76	1.96
30	14.1	33.6	4.41	7.49	1.68	1.73	0.93	1.69

## Sheet: Fig7
7a
Peptide	ZIKVPF-10mo				ZIKVPR-2mo						Naïve
	5K6	CB52	2K2	6N1	MA067	MA068	BZ34	MA141	MA143	MA085	MA123	MA023	MA029	MA062
DENV-E	0.02019	0.03112	0.024	0.08445	0.045	0.069	0.069	0.061	0.11	0.033	0.01536	0	0.04167	0.00542
ZIKV-E	0.15019	0.07212	0.018	0.22745	0.069	0.179	0.118	0.066	0.41	0.153	0.00436	0.03376	0.02767	0.03342
ZIKV-NS	0.08219	0.05212	0.023	0.12745	0	0.027	0.019	0.002	0.01	0.013	0.00194	0.01076	0.01967	0.05242
7b
Peptide	ZIKVPF-10mo				ZIKVPR-2mo						Naïve
	5K6	CB52	2K2	6N1	MA067	MA068	BZ34	MA141	MA143	MA085	MA123	MA023	MA029	MA062
DENV-E	2.13	1.63	2.12	0.69	0.025	0.02739	0.006	0.023	0	0.029	1.17	1.181	1.27	0.75
ZIKV-E	0.41	0.79	0.4	0.98	0	0	0	0	0	0	0.46	0.721	0.92	0.48
ZIKV-NS	1.33	0.88	0.66	1.49	0	0.00249	0	0	0	0	0.62	0.771	1.05	0.76
7c
Peptide	ZIKVPF-10mo				ZIKVPR-2mo						Naïve
	5K6	CB52	2K2	6N1	MA067	MA068	BZ34	MA141	MA143	MA085	MA123	MA023	MA029	MA062
DENV-E	1.348	2.43	4.272	0.333	0.001	0.05	0.07	0.047	0.051	0.14	2.804	0.593	2.537	0.66
ZIKV-E	0.178	0.89	1.222	0.323	0	0.03	0.05	0.067	0.051	0.09	0.354	0.253	0.727	0.22
ZIKV-NS	0.148	0.53	0.732	0.213	0	0.15	0.052	0	0.041	0.41	0.374	0.283	0.277	0.22
7d
Peptide	ZIKVPF-10mo				ZIKVPR-2mo						Naïve
	5K6	CB52	2K2	6N1	MA067	MA068	BZ34	MA141	MA143	MA085	MA123	MA023	MA029	MA062
DENV-E	0.025	0.222	0.954	0.12149	0.112	0.13	0.21	0.112	0.074	0.03	0.938	0.068	0.071	0.13544
ZIKV-E	0.08	0.352	0.144	0.22149	0.042	0.13	0.14	0.023	0.074	0	0.268	0.156	0.14	0.14544
ZIKV-NS	0.12	0.132	0.081	0.14149	0.042	0.11	0.19	0.038	0.017	0	0.488	0.146	0.2	0.05644
7e
Peptide	ZIKVPF-10mo				ZIKVPR-2mo						Naïve
	5K6	CB52	2K2	6N1	MA067	MA068	BZ34	MA141	MA143	MA085	MA123	MA023	MA029	MA062
DENV-E	0	0	0.011	0	0	0.005	0	0	0	0	0.00736	0.096	0	0
ZIKV-E	0.033	0	0.002	0.025	0	0	0	0	0.09	0	0.03936	0	0	0
ZIKV-NS	0	0	0	0.016	0	0	0	0	0	0	0.00736	0.056	0	0
7f
Peptide	ZIKVPF-10mo				ZIKVPR-2mo						Naïve
	5K6	CB52	2K2	6N1	MA067	MA068	BZ34	MA141	MA143	MA085	MA123	MA023	MA029	MA062
DENV-E	0.01	0.001	0	0	0.048	0.073	0.097	0.124	0.103	0.101	0	0	0	0
ZIKV-E	0.12	0.013	0	0	0.011	0.013	0.03	0	0.012	0	0	0.001	0	0
ZIKV-NS	0.09	0	0.005	0	0.024	0.033	0.053	0.044	0.029	0.011	0	0.011	0	0
7g
Peptide	ZIKVPF-10mo				ZIKVPR-2mo						Naïve
	5K6	CB52	2K2	6N1	MA067	MA068	BZ34	MA141	MA143	MA085	MA123	MA023	MA029	MA062
DENV-E	1.348	2.43	4.272	0.333	0	0.075	0	0.01	0	0	0.006	0	0	0
ZIKV-E	0.178	0.89	1.222	0.323	0	0.025	0	0	0	0	0.002	0	0	0
ZIKV-NS	0.148	0.53	0.732	0.213	0	0.053	0	0	0	0.112	0	0	0	0
7h
Peptide	ZIKVPF-10mo				ZIKVPR-2mo						Naïve
	5K6	CB52	2K2	6N1	MA067	MA068	BZ34	MA141	MA143	MA085	MA123	MA023	MA029	MA062
DENV-E	0.025	0.222	0.954	0.12149	0.03	0.011	0.03	0	0	0.02	0.003	0	0	0
ZIKV-E	0.08	0.352	0.144	0.22149	0.01	0	0.04	0	0	0	0	0	0	0
ZIKV-NS	0.12	0.132	0.081	0.14149	0.04	0.015	0.04	0	0	0.02	0	0	0	0
7i
Peptide	ZIKVPF-10mo				ZIKVPR-2mo						Naïve
	5K6	CB52	2K2	6N1	MA067	MA068	BZ34	MA141	MA143	MA085	MA123	MA023	MA029	MA062
DENV-E	0.07	0.06	0.3	0.104	0	0.06	0.02	0	0.01	0.02	0.12	0.05	0.06	0
ZIKV-E	0	0	0.62	0.004	0	0.05	0.07	0	0.31	0.12	0	0	0	0
ZIKV-NS	0	0	0.21	0.011	0	0	0.04	0	0	0.04	0	0	0	0
7j
Peptide	ZIKVPF-10mo				ZIKVPR-2mo						Naïve
	5K6	CB52	2K2	6N1	MA067	MA068	BZ34	MA141	MA143	MA085	MA123	MA023	MA029	MA062
DENV-E	0	0.75	0.041	0.02	0.002	0.00639	0.15	0	0	0.3	0	0	0	0.25
ZIKV-E	0	0.1	0.021	0	0	0.00539	0.03	0	0	0.2	0	0.09	0	0.15
ZIKV-NS	0	0.06	0.021	0.03	0.007	0	0	0	0	0.12	0	0.37	0	1.09
7k
Peptide	ZIKVPF-10mo				ZIKVPR-2mo						Naïve
	5K6	CB52	2K2	6N1	MA067	MA068	BZ34	MA141	MA143	MA085	MA123	MA023	MA029	MA062
DENV-E	0.22	0.45	0.89	0.82	0.03	0.08	0	0.12	0	0.2	0.24	0.07	0.37	0
ZIKV-E	0.14	0.09	1.54	0.34	0	0.04	0	0	0	0.01	0.08	0	0.32	0
ZIKV-NS	0.23	0	0.99	0.32	0.07	0.14	0.03	0.06	0	0.12	0.02	0	0.33	0
7l
Peptide	ZIKVPF-10mo				ZIKVPR-2mo						Naïve
	5K6	CB52	2K2	6N1	MA067	MA068	BZ34	MA141	MA143	MA085	MA123	MA023	MA029	MA062
DENV-E	0.11	0.13	0.71	0.07	0.26	0.07	0.14	0.29	0	0	0.12	0.28	0	0
ZIKV-E	0	0	0.45	0.09	0.18	0	0.14	0.07	0	0	0	0.41	0	0
ZIKV-NS	0	0	0.4	0.06	0.4	0.04	0.6	0.26	0	0	0.07	0.25	0	0
7m
Peptide	ZIKVPF-10mo				ZIKVPR-2mo						Naïve
	5K6	CB52	2K2	6N1	MA067	MA068	BZ34	MA141	MA143	MA085	MA123	MA023	MA029	MA062
DENV-E	0.629	0.518	1.651	0.729	0.138	0.23	0.09	0.15	0.15	0.07	1.32692	0.22683	0.19457	0.11
ZIKV-E	0.689	0.608	0.221	0.709	0.218	0.57	0.37	0.42	0.49	0.43	0.02092	0.30683	0.02157	0.027
ZIKV-NS	0.359	0.278	0.151	0.419	0.038	0.04	0.02	0.08	0.1	0	0.02792	0.12683	0.00757	0.038
7n
Peptide	ZIKVPF-10mo				ZIKVPR-2mo						Naïve
	5K6	CB52	2K2	6N1	MA067	MA068	BZ34	MA141	MA143	MA085	MA123	MA023	MA029	MA062
DENV-E	3.18	1.52	1.26	0.64	0.03	0.2	0	0.13	0.13	0.022	1.03	0.86	1.22	0.53
ZIKV-E	0.35	0.29	0.2	0.32	0	0	0	0	0	0	0.35	0.47	0.23	0.19
ZIKV-NS	0.2	0.67	0.17	0.73	0	0	0	0	0	0.022	0.48	0.66	0.06	0.07
7o
Peptide	ZIKVPF-10mo				ZIKVPR-2mo						Naïve
	5K6	CB52	2K2	6N1	MA067	MA068	BZ34	MA141	MA143	MA085	MA123	MA023	MA029	MA062
DENV-E	3.4	2.62	5.187	0.782	0	0.108	0.07	0.085	0.065	0.13	3.588	1.187	4.76	0.83
ZIKV-E	0.48	0.51	0.897	0.462	0	0.068	0.35	0.055	0.049	0.23	0.128	0.217	0.43	0.13
ZIKV-NS	0.38	0.26	0.537	0.382	0	0.178	0.16	0	0.045	0.41	0.188	0.287	0.37	0
7p
Peptide	ZIKVPF-10mo				ZIKVPR-2mo						Naïve
	5K6	CB52	2K2	6N1	MA067	MA068	BZ34	MA141	MA143	MA085	MA123	MA023	MA029	MA062
DENV-E	0.203	1.441	1.278	1.408	0.16	0	0.26	0.46	0.113	0.153	1.677	0.23	1.321	0.339
ZIKV-E	0.113	0.921	0.128	0.928	0.06	0.53	0.14	0.08	0.073	0.063	0.207	0.3	0.551	0.329
ZIKV-NS	0.163	0.281	0.068	0.438	0.06	0	0.16	0.04	0	0.063	0.327	0.06	0.411	0.099
7q
Peptide	ZIKVPF-10mo				ZIKVPR-2mo						Naïve
	5K6	CB52	2K2	6N1	MA067	MA068	BZ34	MA141	MA143	MA085	MA123	MA023	MA029	MA062
DENV-E	0.509	0.138	0.081	0.145	0	0.04	0.01	0	0	0	0.405	0.02	0	0
ZIKV-E	0.149	0.088	0	0.045	0	0.02	0	0	0	0	0.023	0	0	0
ZIKV-NS	0.039	0.001	0	0	0	0	0	0	0	0	0.011	0.01	0	0
7r
Peptide	ZIKVPF-10mo				ZIKVPR-2mo						Naïve
	5K6	CB52	2K2	6N1	MA067	MA068	BZ34	MA141	MA143	MA085	MA123	MA023	MA029	MA062
DENV-E	0.32	0	0	0	0.1	0.36	0.229	0.26	0.223	0.16	0	0	0	0
ZIKV-E	1.2	0	0	0	0.02	0	0.079	0	0.046	0	0	0	0	0
ZIKV-NS	0.93	0	0	0	0.06	0.08	0.099	0.13	0.039	0	0	0	0	0
7s
Peptide	ZIKVPF-10mo				ZIKVPR-2mo						Naïve
	5K6	CB52	2K2	6N1	MA067	MA068	BZ34	MA141	MA143	MA085	MA123	MA023	MA029	MA062
DENV-E	0.79	0.51	0.04	0.16	0	0.028	0	0	0	0	1.14	0.11	0.03	0
ZIKV-E	0	0	0	0	0	0	0	0	0	0	0	0	0	0.07
ZIKV-NS	0	0.47	0	0.02	0	0.008	0.15	0	0	0.07	0	0	0	0
7t
Peptide	ZIKVPF-10mo				ZIKVPR-2mo						Naïve
	5K6	CB52	2K2	6N1	MA067	MA068	BZ34	MA141	MA143	MA085	MA123	MA023	MA029	MA062
DENV-E	0.023	0.26	0	0.08	0	0	0.03	0	0	0.09	0	0	0	0
ZIKV-E	0.563	0.22	0	0.07	0	0	0.05	0	0	0.03	0	0	0	0.04
ZIKV-NS	0.933	0.08	0	0.08	0	0	0.19	0	0	0.11	0	0	0	0
7u
Peptide	ZIKVPF-10mo				ZIKVPR-2mo						Naïve
	5K6	CB52	2K2	6N1	MA067	MA068	BZ34	MA141	MA143	MA085	MA123	MA023	MA029	MA062
DENV-E	0.31	0.49	0	0.4	0	0.18	0.13	0	0	0	0.23	0.17	0	0
ZIKV-E	0	0.07	0	0.04	0	0.14	0.25	0	0.07	0.45	0	0	0	0
ZIKV-NS	0	0.18	0	0.08	0	0	0.02	0	0	0	0	0	0	0
7v
Peptide	ZIKVPF-10mo				ZIKVPR-2mo						Naïve
	5K6	CB52	2K2	6N1	MA067	MA068	BZ34	MA141	MA143	MA085	MA123	MA023	MA029	MA062
DENV-E	0	1.54	0.65	0.33	0.08	0	0.22	0	0	0.61	0.81	0	0	0
ZIKV-E	0	0.24	0.31	0	0.06	0.01	0.13	0	0	0.29	0.09	0.8	0	0
ZIKV-NS	0	0.18	0.15	0.77	0.09	0	0	0	0	0.41	0.02	1.34	0	0
7w
Peptide	ZIKVPF-10mo				ZIKVPR-2mo						Naïve
	5K6	CB52	2K2	6N1	MA067	MA068	BZ34	MA141	MA143	MA085	MA123	MA023	MA029	MA062
DENV-E	0.61	0.33	0.85	0.28	0.85	0.33	0	0.6	0	0.4	0.52	0.25	0.9	0
ZIKV-E	0.53	0.43	1.01	0.11	0	0.09	0	0	0	0	0.36	0	0.64	0
ZIKV-NS	0.81	0.28	1.01	0.19	1.08	0.59	0	0.49	0	0.17	0.18	0	0.6	0
7x
Peptide	ZIKVPF-10mo				ZIKVPR-2mo						Naïve
	5K6	CB52	2K2	6N1	MA067	MA068	BZ34	MA141	MA143	MA085	MA123	MA023	MA029	MA062
DENV-E	0.16	0.54	1.28	0.15	0.35	0.24	0	0	0	0	1.1	0.59	0	0
ZIKV-E	0	0.03	1.29	0.05	0.12	0	0	0	0	0	0.18	1.05	0	0
ZIKV-NS	0.14	0.13	1.44	0.07	0.56	0	0.33	0	0	0	1.21	0.55	0	0

## Sheet: SFig1
S1a
dpi	ZIKVPF-10mo				ZIKVPR-2mo						Naïve
	5K6	CB52	2K2	6N1	MA067	MA068	BZ34	MA141	MA143	MA085	MA123	MA023	MA029	MA062
0	9.66	9.76	11.44	5.94	10.16	12.24	8.7	6.92	8.78	7.84	8.62	9.62	10.64	9.9
1	9.62	9.5	11.92	6	10.6	12.4	8.98	7.14	9.3	8.5	8.42	9.82	10.38	10.2
3	9.46	9.54	11.64	5.89	12.4	9.8	10.98	8.8	9.53	7.16	8.34	9.78	10.54	10.04
5	9.32	9.06	11.6	6.18	10.14	12.04	8.86	6.64	9.18	8.04	8.24	9.58	10.4	9.96
7	9.38	9.26	11.3	6.12	10.2	12.44	8.98	6.83	9.02	8.46	8.18	9.62	10.62	10.12
9	9.16	9.06	11.4	6.14	10.04	12.44	8.8	6.8	9.18	8.74	8	9.74	10.66	10.26
15	8.8	9.02	11.52	5.86	10.42	12.24	8.9	6.9	9.32	8.28	7.94	9.62	10.38	10.12
30	9.2	8.7	11.42	6.08	10.42	12.12	8.8	6.76	9.36	8.2	7.92	9.04	10.3	9.88
60	8.86	7.26	10.94	5.86	10.52	11.44	8.6	6.42	9.44	8.2	7.92	9.5	10.3	9.82
90	9.34	6.94	10.7	6.4	10.52	11.44	8.6	6.42	9.44	8.2	8.22	10	10.26	9.74
S1b
dpi	ZIKVPF-10mo				ZIKVPR-2mo						Naïve
	5K6	CB52	2K2	6N1	MA067	MA068	BZ34	MA141	MA143	MA085	MA123	MA023	MA029	MA062
0	39.1667	39.5556	38.5	39.6111	40	37.9444	38.9444	38.7222	38.3889	39.0556	39.1667	39.1111	39.0556	39.2222
1	39.1667	39.0556	38.9444	38.1111	39.3889	38.2778	39.0556	39	38.6111	39.0556	39	38.7222	39.1667	39.2778
2	38.7222	39	38.7778	39.5556	38.6667	38.7778	39.4444	38.7222	38.7778	38.7778	39.1111	39.1111	38.8889	38.0556
3	39.1111	38.3889	39.1111	39.2778	39.2778	38.7222	38.6667	39.1667	39.0556	38.6667	39.0556	39.1111	38.7222	38.7222
4	39	39.5	38.2222	38.8333	38.8889	38.7778	39.2778	38.5	38	38.8333	38.9444	39.5556	38.8889	38.5556
5	38.6667	39.4444	38.1111	39.5	39.0556	37.7778	39.0556	38.9444	38.5	38.7778	38.5	39.4444	38.9444	38.1111
6	38.5556	39.5	39.2778	39.1111	38.1667	37.8889	39.5556	37.8333	38.6111	38.8333	38.9444	38.8333	38.6667	38.7778
7	38.3889	39.2778	38.5556	39.2778	38.4444	38.6667	39.3889	38.9444	38.8889	39.2778	39	39	38.3889	38.9444
8	39.1667	39.0556	38.2778	39.6667	39.1667	38	39.1667	38.7222	38.3333	38.6111	39	38.0556	38.7778	39.2778
9	38.5556	38.8889	38.5	39.5556	39.3889	39	39	38.9444	38.2222	39	38.7222	38.9444	38.7222	38.8333
10	38.7778	39.5556	39.1667	39.5	39.3889	37.9444	39.5556	38.1667	38.3889	38.5	39	39.0556	38.8889	39.1667
15	38.7222	39.4444	38.1667	39.5556	38.7222	38.5	39.8333	37.9444	38.6111	38.6111	38.7778	38.7778	38.3333	38.8889
30	38.6667	39.1111	39.1111	39.2222	38.1111	38.3889	39.1667	38.3889	38.1111	38.5	39.4444	39	38.5556	38.8333
60	38.5556	39.3333	37.9444	39.8889	37.8333	38.8333	38.8889	38.3889	38.7778	38.4444	39.1667	38.8889	38	39.1667
90	39.3889	39.3889	38.5556	38.5556	37.8333	38.8333	38.8889	38.3889	38.7778	38.4444	38.8889	39.5	38.7778	39.2778
S1c
dpi	ZIKVPF-10mo				ZIKVPR-2mo						Naïve
	5K6	CB52	2K2	6N1	MA067	MA068	BZ34	MA141	MA143	MA085	MA123	MA023	MA029	MA062
0	4.16	4.93	7.22	6.75	3.81	4.31	5.77	9.15	6.82	15.4	5.4	8.27	3.92	6.63
7	2.62	3.31	3.77	3.99	4.02	3.14	2.75	5.03	4.22	3.76	2.25	5.12	2.89	3.13
15	4.33	5.45	7.92	4.89	4.29	3.63	3.72	7.18	4.56	11.6	5.47	4.98	4.75	5.77
S1d
dpi	ZIKVPF-10mo				ZIKVPR-2mo						Naïve
	5K6	CB52	2K2	6N1	MA067	MA068	BZ34	MA141	MA143	MA085	MA123	MA023	MA029	MA062
0	39.1	35	28.3	43	40.1	28.3	29.2	28.8	30.9	17.5	38.3	22.9	38.3	35.4
7	38.9	25.2	23.2	46.2	31.5	37.1	46.1	50.8	41.9	38.8	46.2	16	36.1	25.9
15	56.4	37.3	31.6	44.8	50.8	42.9	47.3	47.2	48.6	34.2	45.8	21.4	55	38.9
S1e
dpi	ZIKVPF-10mo				ZIKVPR-2mo						Naïve
	5K6	CB52	2K2	6N1	MA067	MA068	BZ34	MA141	MA143	MA085	MA123	MA023	MA029	MA062
0	51.9	52.9	61.5	47.9	50.2	61.5	60.9	65.6	47.7	75.7	50	66.9	50.1	49.4
7	45.1	59.3	65.9	40.5	57	49.7	37.3	40.3	41.5	43.1	36.3	75.7	44.8	56.9
15	31.5	54	59.8	45.1	45.1	55.2	44	45.6	37	57.9	42.4	70.1	31.1	46.9
S1f
dpi	ZIKVPF-10mo				ZIKVPR-2mo						Naïve
	5K6	CB52	2K2	6N1	MA067	MA068	BZ34	MA141	MA143	MA085	MA123	MA023	MA029	MA062
0	8.5	10.1	8.3	8.7	7.2	8.2	8.2	5	7.7	5.8	10.9	9	11.2	14.9
7	15.8	13	9.9	12.4	11.1	12.3	16.5	7.8	15.1	17.8	17.2	7.5	17.6	13.8
15	11.5	8.2	7.4	9.8	4	5	8.5	6.8	14.4	7.7	10	7.9	12.7	13.1
S1g
dpi	ZIKVPF-10mo				ZIKVPR-2mo						Naïve
	5K6	CB52	2K2	6N1	MA067	MA068	BZ34	MA141	MA143	MA085	MA123	MA023	MA029	MA062
0	235	217	378	305	348	279	345	396	331	341	320	244	245	244
7	262	315	435	260	271	272	316	423	357	266	210	327	193	266
15	301	272	426	347	443	263	341	520	359	360	313	410	256	303
S1h
dpi	ZIKVPF-10mo				ZIKVPR-2mo						Naïve
	5K6	CB52	2K2	6N1	MA067	MA068	BZ34	MA141	MA143	MA085	MA123	MA023	MA029	MA062
0	141	261	178	314	135	80	192	341	102	127	203	113	145	195
7	159	218	160	263	155	89	181	374	88	150	186	111	131	204
15	136	197	144	221	132	82	153	310	79	123	170	119	119	205
30	126	256	168	186	134	84	164	290	97	174	170	104	128	198
S1i
dpi	ZIKVPF-10mo				ZIKVPR-2mo						Naïve
	5K6	CB52	2K2	6N1	MA067	MA068	BZ34	MA141	MA143	MA085	MA123	MA023	MA029	MA062
0	41	45	37	31	29	37	43	33	33	30	33	23	26	34
7	82	93	40	52	63	93	61	49	52	63	56	38	42	58
15	42	50	46	27	25	36	34	26	24	41	24	16	30	29
30	56	46	40	24	27	28	33	29	25	29	28	26	30	44
S1j
dpi	ZIKVPF-10mo				ZIKVPR-2mo						Naïve
	5K6	CB52	2K2	6N1	MA067	MA068	BZ34	MA141	MA143	MA085	MA123	MA023	MA029	MA062
0	97	87	55	28	22	19	35	14	14	7	22	18	19	15
7	123	87	64	55	49	75	64	39	30	27	40	38	31	37
15	144	98	74	38	27	32	31	26	14	12	20	19	19	17
30	90	67	49	32	21	18	29	17	12	11	19	20	19	14
S1k
	ZIKVPF-10mo				ZIKVPR-2mo						Naïve
	5K6	CB52	2K2	6N1	MA067	MA068	BZ34	MA141	MA143	MA085	MA123	MA023	MA029	MA062
years	6.8	6.8	5.8	5.9	6.4	6.5	5.2	4.3	5.6	5.5	4.8	6.58	6.75	5.67

## Sheet: SFig2
2a
dpi	ZIKVPF-10mo				ZIKVPR-2mo						Naïve
	5K6	CB52	2K2	6N1	MA067	MA068	BZ34	MA141	MA143	MA085	MA123	MA023	MA029	MA062
0	1	1	1	1	1	1	1	1	1	1	1	1	1	1
1	110	112	148	17600	11000	1890	3960	28600	513	2690	13600	1750	17600	1
2	7410	7350	46700	61600	57200	43600	14400	87000	12400	8900	108000	45200	39100	43200
3	184	4810	90700	104000	202000	30600	26500	30900	91800	23400	133000	24900	23100	79200
4	11600	65200	151000	109000	394000	31700	33600	24100	92000	64800	100000	5120	28900	103000
5	64200	224000	343000	211000	1150000	238000	64600	8680	86800	232000	11200	6740	91200	286000
6	287000	268000	202000	5410	330000	346000	66800	4700	39900	156000	911	4760	35300	542000
7	121000	8270	6730	1	2930	23100	609	6010	3070	613	1030	2300	8760	140000
8	24200	1	1	1	1	5460	1	1	2180	1	1	1080	7960	1010
9	31.2	1	1	1	1	1	1	1	1160	1	1	325	1340	1
10	1	1	1	1	1	1	1	1	1	1	1	1	1	1
15	1	1	1	1	1	1	1	1	1	1	1	1	1	1

## Sheet: SFig3
S3a
dpi	ZIKVPF-10mo				ZIKVPR-2mo						Naïve
	5K6	CB52	2K2	6N1	MA067	MA068	BZ34	MA141	MA143	MA085	MA123	MA023	MA029	MA062
0	0.029	0.076	0.065	0.117	0.153	0.099	0.085	0.062	0.165	0.058	0.052	0.054	0.057	0.152
5	0.026	0.054	0.057	0.096	0.121	0.09	0.084	0.061	0.152	0.057	0.057	0.058	0.059	0.131
10	0.142	0.994	0.721	1.5	2.01	0.221	0.575	0.409	0.699	1.48	1.72	0.514	0.898	1.88
15	0.316	0.939	0.953	1.19	2.11	0.683	1.58	0.883	1.29	1.12	2.72	2.56	2.2	1.82
30	0.132	0.283	0.319	0.631	1.2	0.378	0.623	0.344	0.523	0.237	1.87	1.57	0.972	0.665
S3b
dpi	ZIKVPF-10mo				ZIKVPR-2mo						Naïve
	5K6	CB52	2K2	6N1	MA067	MA068	BZ34	MA141	MA143	MA085	MA123	MA023	MA029	MA062
0	0.597	0.511	0.504	0.265	0.505	0.803	0.423	0.325	0.261	0.123	0.156	0.139	0.0454	0.0598
7	0.644	0.794	0.882	0.892	0.704	0.741	0.634	0.806	0.551	0.37	0.277	0.271	0.077	0.388
15	1.13	1.33	1.21	1.35	1.15	1.1	0.896	1.24	1.07	1.02	0.399	0.449	0.49	0.853
30	1.18	1.15	1.11	1.33	0.987	1.05	0.893	0.936	0.894	0.956	0.424	0.425	0.467	0.8
60	1.04	1.07	1.02	0.976	1.11	1.03	0.813	0.901	0.845	0.823	0.546	0.487	0.44	0.802
90	1.05	1.12	1.02	0.906	0.869	0.975	0.747	0.775	0.822	0.594	0.672	0.586	0.548	0.874
S3c
dpi	ZIKVPF-10mo				ZIKVPR-2mo						Naïve
	5K6	CB52	2K2	6N1	MA067	MA068	BZ34	MA141	MA143	MA085	MA123	MA023	MA029	MA062
0	2.35385	1.97778	1.65306	1.32692	3.134	1.798	1.294	2.358	1.728	2.011	0.733333	1.16071	1.07692	1.30986
5	1.07576	1.13636	1.14286	1.05769	2.113	1.233	1.22	1.77	1.341	1.246	0.810345	1.27273	1.68831	1.4
10	1.13433	1.81333	1.125	0.58642	1.736	1.255	1.167	1.333	1.658	1.25	1.69421	0.971014	0.684783	0.906542
15	1.08955	2.31148	1.31776	0.676259	1.342	2.112	2.879	1.224	2.289	1.152	0.473485	0.446009	0.544828	0.839623
30	1	1.78	1.32813	0.761905	1.254	2.27	2.846	1.777	2.027	1.352	0.669725	0.681319	0.847222	0.988764
S3d
dpi	ZIKVPF-10mo				ZIKVPR-2mo						Naïve
	5K6	CB52	2K2	6N1	MA067	MA068	BZ34	MA141	MA143	MA085	MA123	MA023	MA029	MA062
0	3.458	3.316	3.345	1.612	2.859	3.189	2.625	3.451	2.867	1.374	0.049	0.015	0.165	0.008
7	3.221	3.056	3.561	2.609	2.979	3.502	2.791	3.085	2.634	1.427	0.031	0.046	0.01	0.014
15	4.036	3.957	4.046	3.95	3.851	3.589	3.637	3.577	3.719	3.406	0.087	0.006	0.025	2.355
30	4.011	4.126	4.22	3.811	3.418	3.483	3.712	3.823	3.464	3.674	0.177	0.136	0.123	1.981
60	4.093	3.422	4.167	3.434	3.594	3.614	3.367	3.548	3.483	2.755	0.824	0.474	0.905	2.179
90	3.675	3.836	4.125	3.012	3.246	3.308	2.783	3.343	3.303	2.491	0.636	0.732	0.809	1.331
S3e (Gray: N/A)
dpi	ZIKVPF-10mo				ZIKVPR-2mo						Naïve
	5K6	CB52	2K2	6N1	MA067	MA068	BZ34	MA141	MA143	MA085	MA123	MA023	MA029	MA062
30 PF	2.11	1.082	1.757	1.481
60 PF	1.307	1.512	2.441	1.318
90 PF	1.15	2.438	1.225	0.848
180 PF	1.706	1.46	2.523	0.76
30 PR					1.095	2.031	1.506	1.714	2.496	0.548
Baseline	3.75	3.83	4.288	1.13	1.216	1.218	1.666	1.769	1.224	0.322	0.027	0.086	0.114	0.061
30	5.914	4.707	4.733	4.366	4.514	3.572	4.376	4.731	3.763	2.558	0.171	0.158	0.226	2.92
60	4.713	5.49	5.007	2.904	2.544	3.105	2.721	3.554	2.784	1.208	0.219	0.189	0.268	0.98
90	3.798	3.826	4.578	1.497	2.14	2.231	1.317	2.332	2.137	0.854	0.214	0.229	0.265	0.72
S3f
dpi	ZIKVPF-10mo				ZIKVPR-2mo						Naïve
	5K6	CB52	2K2	6N1	MA067	MA068	BZ34	MA141	MA143	MA085	MA123	MA023	MA029	MA062
0	1.866	1.622	1.086	0.7	0.687	1.492	0.82	0.644	0.512	0.676	0.38	0.472	0.346	0.197
15	2.163	1.852	2.071	1.801	1.657	2.786	1.108	1.43	1.263	0.889	0.228	0.353	0.321	0.257
30	2.531	1.687	1.931	1.255	1.404	2.432	1.149	1.412	1.098	0.681	0.22	0.327	0.364	0.247
60	1.934	1.662	1.199	0.767	1.866	1.552	0.82	1.659	1.043	0.548	0.256	0.37	0.378	0.232

[truncated: 15 more sheets: SFig4, SFig5, SFig6, SFig7, SFig8, SFig9, SFig10, SFig11, SFig12, SFig13, SFig14, ST1, ST2, ST3, ST4]
